# Supplementary material for: Behavior of Piglets in an Observation Arena before and after Surgical Castration with Local Anesthesia
Source: Animals (Basel). 2023 Feb 2;13(3):529. doi: 10.3390/ani13030529 (PMC9913414; doi:10.3390/ani13030529)
Supplement: Supplementary file 1 [file animals-13-00529-s001.zip]

Archive with 1 entries (1 files):
- animals-2184420-supplementary.pdf
